# Supplementary material for: Nanocomposite of MgFe2O4 and Mn3O4 as Polyphenol Oxidase Mimic for Sensing of Polyphenols
Source: Biosensors (Basel). 2022 Jun 17;12(6):428. doi: 10.3390/bios12060428 (PMC9221326; doi:10.3390/bios12060428)
Supplement: Supplementary file 1 [file biosensors-12-00428-s001.zip]

Archive with 1 entries (1 files):
- biosensors-1756428-supplementary.pdf
